# Supplementary material for: Small Things that Make a Big Difference: Single-Cell Transcriptomic of Nanociliates Reveals Genes Potentially Involved in Mixotrophy
Source: Microb Ecol. 2025 Jul 9;88(1):72. doi: 10.1007/s00248-025-02575-4 (PMC12241210; doi:10.1007/s00248-025-02575-4)
Supplement: Supplementary file 1 — (XLSX 1.18 MB) [file 248_2025_2575_MOESM1_ESM.xlsx]

## Sheet: TableS1
Table S1. Count and percentage of the 17 categories of level 3 KEGG pathways found in all the transcriptomes of ciliates isolated in the present study. The average and the percentage of of level 2 pathwayes are reported.
Level 2	Level 3	Cell1		Cell3		Cell5		Cell6		Cell9		Average
		Counts	Perc.	Counts	Perc.	Counts	Perc.	Counts	Perc.	Counts	Perc.	Number	Perc.
Cellular Processes	Transport and catabolism	113	3.26401	57	3.24048	65	3.95137	50	3.24044	25	3.60231	126.2	6.93026
	Cell growth and death	82	2.36857	40	2.27402	43	2.61398	37	2.39793	16	2.30548
	Cell motility	33	0.953206	19	1.08016	22	1.33739	20	1.29618	9	1.29683
Environmental Information Processing	Signal transduction	329	9.50318	187	10.631	274	16.6565	199	12.897	81	11.6715	214	11.7518
Genetic Information Processing	Translation	269	7.77008	116	6.59466	149	9.05775	155	10.0454	69	9.94236	300.2	16.4854
	Folding, sorting and degradation	239	6.90352	109	6.1967	73	4.43769	84	5.44394	39	5.6196
	Replication and repair	67	1.9353	22	1.25071	24	1.45897	22	1.42579	13	1.8732
	Transcription	21	0.606586	13	0.739056	10	0.607903	3	0.194426	4	0.576369
Metabolism	Global and overview maps	1640	47.3715	849	48.2661	664	40.3647	657	42.5794	291	41.9308	1161.2	63.7672
	Carbohydrate metabolism	245	7.07683	111	6.3104	81	4.92401	109	7.06416	57	8.21326
	Energy metabolism	145	4.18833	77	4.37749	72	4.3769	76	4.92547	30	4.32277
	Lipid metabolism	127	3.6684	62	3.52473	71	4.31611	52	3.37006	25	3.60231
	Amino acid metabolism	89	2.57077	54	3.06993	48	2.91793	48	3.11082	19	2.73775
	Glycan biosynthesis and metabolism	21	0.606586	15	0.852757	14	0.851064	11	0.712897	4	0.576369
	Metabolism of other amino acids	8	0.23108	6	0.341103	8	0.486322	2	0.129618	2	0.288184
	Metabolism of terpenoids and polyketides	5	0.144425	3	0.170551	5	0.303951	2	0.129618	1	0.144092
Organismal Systems	Environmental adaptation	29	0.837666	19	1.08016	22	1.33739	16	1.03694	9	1.29683	19	1.04338

## Sheet: TableS2
Table S2. Functional annotation of KEGG pathways across single-cell transcriptomes of five ciliate cells.
gene_name	Cell1	Cell3	Cell5	Cell6	Cell9
01100 Metabolic pathways	24.4656	25.0142	22.0669	22.4238	22.1902
01110 Biosynthesis of secondary metabolites	10.4275	9.09608	8.51064	10.499	9.51009
03010 Ribosome	4.85269	5.00284	2.91793	6.74012	6.34006
01200 Carbon metabolism	4.10168	4.32064	3.34347	2.59235	3.31412
01240 Biosynthesis of cofactors	3.37955	3.69528	2.43161	2.9164	2.44957
01230 Biosynthesis of amino acids	3.00404	3.24048	1.64134	2.26831	1.8732
00190 Oxidative phosphorylation	2.74408	2.61512	1.39818	4.08296	2.73775
04141 Protein processing in endoplasmic reticulum	2.45523	2.44457	2.55319	2.2035	2.01729
04142 Lysosome	2.22415	2.44457	3.46505	2.13869	2.88184
04151 PI3K-Akt signaling pathway	1.99307	2.16032	3.64742	2.98121	2.59366
04120 Ubiquitin mediated proteolysis	1.7331	1.93292	3.28267	2.00907	3.02594
03008 Ribosome biogenesis in eukaryotes	1.70422	0.625355	0.729483	2.39793	2.73775
00620 Pyruvate metabolism	1.64645	0.852757	0.790274	1.16656	1.00865
03050 Proteasome	1.47314	1.36441	1.64134	1.10175	1.72911
00010 Glycolysis / Gluconeogenesis	1.44425	1.02331	0.851064	1.03694	1.29683
04152 AMPK signaling pathway	1.41537	1.64866	2.24924	2.13869	2.01729
04010 MAPK signaling pathway	1.41537	1.59181	2.18845	2.13869	1.72911
04210 Apoptosis	1.38648	1.42126	2.43161	1.55541	1.15274
04071 Sphingolipid signaling pathway	1.3576	1.42126	2.00608	1.62022	1.15274
00564 Glycerophospholipid metabolism	1.29983	0.909608	1.58055	1.55541	1.8732
04024 cAMP signaling pathway	1.27094	1.76236	2.91793	1.94426	2.16138
00020 Citrate cycle (TCA cycle)	1.27094	1.36441	0.790274	0.972132	1.15274
04020 Calcium signaling pathway	1.24206	1.08016	1.8845	0.648088	0.720461
03018 RNA degradation	1.24206	0.852757	1.58055	1.74984	1.44092
03013 Nucleocytoplasmic transport	1.21317	0.568505	0.729483	0.907323	0.864553
01212 Fatty acid metabolism	1.1554	1.81922	1.76292	1.03694	1.8732
00250 Alanine, aspartate and glutamate metabolism	1.1554	1.47811	1.15502	0.907323	1.15274
04145 Phagosome	1.03986	0.795907	0.851064	0.972132	0.720461
00520 Amino sugar and nucleotide sugar metabolism	1.01098	1.25071	0.851064	1.16656	1.00865
04110 Cell cycle	0.982091	0.852757	1.51976	1.68503	1.58501
04810 Regulation of actin cytoskeleton	0.953206	1.25071	1.33739	1.42579	1.8732
00561 Glycerolipid metabolism	0.953206	0.795907	0.851064	0.777706	0.432277
00500 Starch and sucrose metabolism	0.924321	1.19386	1.21581	0.842515	0.720461
01250 Biosynthesis of nucleotide sugars	0.837666	1.08016	0.607903	0.842515	0.720461
04072 Phospholipase D signaling pathway	0.808781	0.966458	1.76292	1.42579	1.29683
00030 Pentose phosphate pathway	0.779896	0.625355	0.425532	0.259235	0.432277
00710 Carbon fixation in photosynthetic organisms	0.722126	0.966458	0.486322	0.518471	0.864553
00071 Fatty acid degradation	0.693241	0.909608	1.03343	0.518471	1.00865
03030 DNA replication	0.693241	0.397953	0.607903	0.129618	0.144092
03430 Mismatch repair	0.664356	0.227402	0.303951	0.259235	0.288184
03020 RNA polymerase	0.606586	0.852757	0.486322	1.29618	1.29683
00511 Other glycan degradation	0.606586	0.739056	0.851064	0.194426	0.576369
03440 Homologous recombination	0.577701	0.454804	0.425532	0.324044	0.144092
04713 Circadian entrainment	0.548816	0.682206	1.03343	0.518471	0.432277
00062 Fatty acid elongation	0.548816	0.625355	0.790274	0.388853	0.720461
00330 Arginine and proline metabolism	0.491046	0.795907	0.486322	0.583279	0.288184
00910 Nitrogen metabolism	0.491046	0.397953	0.729483	0.259235	//
00380 Tryptophan metabolism	0.491046	0.341103	0.547113	0.388853	0.288184
00310 Lysine degradation	0.433276	0.454804	0.425532	0.518471	0.576369
04710 Circadian rhythm	0.28885	0.397953	0.425532	0.518471	0.864553
00195 Photosynthesis	0.23108	0.397953	0.303951	0.0648088	//
00061 Fatty acid biosynthesis	0.17331	0.284252	0.182371	0.129618	0.288184
00440 Phosphonate and phosphinate metabolism	0.17331	0.170551	0.425532	0.129618	0.144092
00906 Carotenoid biosynthesis	0.144425	0.170551	0.303951	0.129618	0.288184
00460 Cyanoamino acid metabolism	0.0577701	0.170551	0.182371	//	//

## Sheet: TableS3
Table S3. List of homologs between MMETSP ciliates and the ciliates of the present study related to phagosome, lysosome and photosynthesis pathways. The homologues between Cell1, Cell3, Cell5 and the mixotrophic Strombidium rassoulzadegani are in red.
		Oligotrichs					Choreotrichs		Tintinnids
Pathway	Gene	Cell1	Cell3	Cell5	Strombidium rassoulzadegani	Strombidium inclinatum	Strombidinopsis acuminatum	Strombidinopsis sp	Cell6	Cell9	Favella ehrenbergii
Phagosome	ACTB_G1				ü		ü	ü	ü		ü
	ATPeV1A	ü	ü	ü	ü	ü	ü
	DYNC2H		ü		ü
	RAB5A	ü	ü	ü	ü	ü
	SEC61A	ü	ü	ü	ü	ü	ü	ü	ü		ü
Lysosome	AGA	ü		ü	ü
	AP1M						ü		ü
	AP1S1	ü		ü	ü	ü	ü	ü	ü	ü	ü
	AP4E			ü			ü
	AP4M	ü		ü	ü		ü	ü	ü	ü	ü
	AP4S			ü	ü	ü	ü	ü	ü	ü	ü
	CTSC	ü	ü	ü	ü	ü
	CTSZ		ü		ü
Photosynthesis	petC			ü	ü	ü

## Sheet: TableS4
Table S4. List of homologs between MMETSP ciliates and the ciliates of the present study related to core metabolism. The presence of the gene is represented by "+", while the absence is represented by "//". The homologous genes between the oligotrichs Cell1, Cell3, Cell5 and the mixotrophic Strombidium rassoulzadegani are in red.
	Oligotrichs					Choreotrichs		Tintinnids
	Cell1	Cell3	Cell5	Strombidium rassoulzadegani	Strombidium inclinatum	Strombidinopsis acuminatum	Strombidinopsis sp	Cell6	Cell9	Favella ehrenbergii
ACAA1; acetyl-CoA acyltransferase 1 [EC:2.3.1.16]	+	+	+	+	+	//	//	//	//	//
ACAD8; isobutyryl-CoA dehydrogenase [EC:1.3.99.-]	//	//	//	+	//	+	+	//	+	+
ACSS3, prpE; propionyl-CoA synthetase [EC:6.2.1.17]	+	+	+	+	+	+	+	+	+	+
AGPS, agpS; alkyldihydroxyacetonephosphate synthase [EC:2.5.1.26]	+	//	+	//	+	//	//	//	//	//
ALDO; fructose-bisphosphate aldolase, class I [EC:4.1.2.13]	//	+	//	+	+	+	+	//	+	+
ALG7; UDP-N-acetylglucosamine--dolichyl-phosphate N-acetylglucosaminephosphotransferase [EC:2.7.8.15]	//	//	+	+	//	//	//	//	//	//
AMY, amyA, malS; alpha-amylase [EC:3.2.1.1]	+	+	+	+	+	//	//	//	//	//
apgM; 2,3-bisphosphoglycerate-independent phosphoglycerate mutase [EC:5.4.2.12]	+	//	+	+	+	//	//	//	//	//
ATPeF1A, ATP5A1, ATP1; F-type H+-transporting ATPase subunit alpha	+	//	//	//	//	+	//	//	//	//
ATPeF1B, ATP5B, ATP2; F-type H+-transporting ATPase subunit beta [EC:7.1.2.2]	+	//	//	+	//	//	+	+	//	+
ATPeV1A, ATP6A; V-type H+-transporting ATPase subunit A [EC:7.1.2.2]	+	+	+	+	+	+	//	//	//	//
BCKDHA, bkdA1; 2-oxoisovalerate dehydrogenase E1 component alpha subunit [EC:1.2.4.4]	//	//	+	+	//	+	+	+	//	+
BCKDHB, bkdA2; 2-oxoisovalerate dehydrogenase E1 component beta subunit [EC:1.2.4.4]	+	+	+	+	+	+	+	+	//	+
chlH, bchH; magnesium chelatase subunit H [EC:6.6.1.1]	//	+	//	+	//	+	//	+	//	+
COQ5; 2-methoxy-6-polyprenyl-1,4-benzoquinol methylase [EC:2.1.1.201]	//	//	//	//	//	+	+	+	//	+
crtISO, crtH; prolycopene isomerase [EC:5.2.1.13]	//	+	//	//	//	+	//	//	//	//
CS, gltA; citrate synthase [EC:2.3.3.1]	+	+	+	+	+	+	+	//	//	+
CTH; cystathionine gamma-lyase [EC:4.4.1.1]	+	+	+	//	+	//	//	//	//	//
CYC; cytochrome c	+	+	+	+	//	+	+	//	//	//
cysQ, MET22, BPNT1; 3'(2'), 5'-bisphosphate nucleotidase [EC:3.1.3.7]	+	+	+	+	+	//	//	//	//	//
dacC, dacA, dacD; serine-type D-Ala-D-Ala carboxypeptidase (penicillin-binding protein 5/6) [EC:3.4.16.4]	+	+	+	+	+	+	//	//	//	+
dapA; 4-hydroxy-tetrahydrodipicolinate synthase [EC:4.3.3.7]	//	//	+	+	+	+	//	//	//	//
DLD, lpd, pdhD; dihydrolipoamide dehydrogenase [EC:1.8.1.4]	+	+	//	+	//	+	+	+	+	+
DLD3; (R)-2-hydroxyglutarate---pyruvate transhydrogenase [EC:1.1.99.40]	//	//	//	//	//	//	//	+	//	+
DLST, sucB; 2-oxoglutarate dehydrogenase E2 component (dihydrolipoamide succinyltransferase) [EC:2.3.1.61]	+	//	+	+	+	+	+	+	+	//
DPM1; dolichol-phosphate mannosyltransferase [EC:2.4.1.83]	+	+	+	+	+	+	+	//	//	//
E1.2.1.88; 1-pyrroline-5-carboxylate dehydrogenase [EC:1.2.1.88]	+	+	+	+	+	+	+	+	+	+
E3.3.1.1, ahcY; adenosylhomocysteinase [EC:3.3.1.1]	+	//	//	+	+	+	+	//	//	+
ECHS1; enoyl-CoA hydratase [EC:4.2.1.17]	+	+	+	+	//	//	//	//	//	//
fabB; 3-oxoacyl-[acyl-carrier-protein] synthase I [EC:2.3.1.41]	//	//	//	//	//	+	//	+	//	//
FAH, fahA; fumarylacetoacetase [EC:3.7.1.2]	//	//	+	+	+	//	//	//	//	//
frmA, ADH5, adhC; S-(hydroxymethyl)glutathione dehydrogenase / alcohol dehydrogenase [EC:1.1.1.284 1.1.1.1]	+	//	//	+	//	//	//	//	//	//
GAPDH, gapA; glyceraldehyde 3-phosphate dehydrogenase (phosphorylating) [EC:1.2.1.12]	//	//	//	//	//	+	//	+	+	//
GCDH, gcdH; glutaryl-CoA dehydrogenase [EC:1.3.8.6]	//	//	+	+	+	+	+	//	//	+
ghrB; glyoxylate/hydroxypyruvate/2-ketogluconate reductase [EC:1.1.1.79 1.1.1.81 1.1.1.215]	+	+	+	+	//	//	//	//	//	//
glpK, GK; glycerol kinase [EC:2.7.1.30]	+	+	+	+	+	//	//	//	//	//
GLUD1_2, gdhA; glutamate dehydrogenase (NAD(P)+) [EC:1.4.1.3]	+	+	+	//	+	+	+	+	//	+
glyA, SHMT; glycine hydroxymethyltransferase [EC:2.1.2.1]	+	+	+	+	+	+	+	//	//	//
GMPP; mannose-1-phosphate guanylyltransferase [EC:2.7.7.13]	+	+	+	+	//	//	//	//	//	//
GPI, pgi; glucose-6-phosphate isomerase [EC:5.3.1.9]	+	+	+	+	//	//	//	//	//	//
HAO; (S)-2-hydroxy-acid oxidase [EC:1.1.3.15]	//	//	+	//	+	//	//	//	//	//
HSD17B4; (3R)-3-hydroxyacyl-CoA dehydrogenase / 3a,7a,12a-trihydroxy-5b-cholest-24-enoyl-CoA hydratase / enoyl-CoA hydratase 2 [EC:1.1.1.- 4.2.1.107 4.2.1.119]	+	+	+	+	+	+	+	+	+	+
IDH1, IDH2, icd; isocitrate dehydrogenase [EC:1.1.1.42]	+	//	+	//	+	+	+	//	//	+
IVD, ivd; isovaleryl-CoA dehydrogenase [EC:1.3.8.4]	+	+	+	//	+	//	+	+	+	+
katE, CAT, catB, srpA; catalase [EC:1.11.1.6]	+	+	+	+	+	//	+	//	//	//
LHCA5; light-harvesting complex I chlorophyll a/b binding protein 5	//	//	//	//	//	+	//	//	+	//
LTA4H; leukotriene-A4 hydrolase [EC:3.3.2.6]	//	//	+	+	+	//	+	//	//	+
mdh; malate dehydrogenase [EC:1.1.1.37]	+	+	+	+	+	+	+	//	//	+
mmsA, iolA, ALDH6A1; malonate-semialdehyde dehydrogenase (acetylating) / methylmalonate-semialdehyde dehydrogenase [EC:1.2.1.18 1.2.1.27]	+	+	+	+	+	+	+	//	+	+
NDUFA9; NADH dehydrogenase (ubiquinone) 1 alpha subcomplex subunit 9	//	//	//	//	//	//	//	//	+	+
NDUFS1; NADH dehydrogenase (ubiquinone) Fe-S protein 1 [EC:7.1.1.2]	+	+	+	+	+	+	+	+	+	+
NDUFV1; NADH dehydrogenase (ubiquinone) flavoprotein 1 [EC:7.1.1.2]	+	+	+	+	+	+	+	+	+	+
NDUFV2; NADH dehydrogenase (ubiquinone) flavoprotein 2 [EC:7.1.1.2]	+	+	+	+	+	//	//	+	//	+
OXCT; 3-oxoacid CoA-transferase [EC:2.8.3.5]	+	//	+	+	+	+	//	//	//	//
PCCA, pccA; propionyl-CoA carboxylase alpha chain [EC:6.4.1.3]	//	//	//	//	//	//	+	//	+	+
PCCB, pccB; propionyl-CoA carboxylase beta chain [EC:6.4.1.3 2.1.3.15]	//	//	//	//	+	//	+	+	//	+
PDE1; calcium/calmodulin-dependent 3',5'-cyclic nucleotide phosphodiesterase [EC:3.1.4.17]	+	//	//	+	//	//	+	//	//	//
PDE4; cAMP-specific phosphodiesterase 4 [EC:3.1.4.53]	//	+	//	+	//	//	//	//	//	//
petC; cytochrome b6-f complex iron-sulfur subunit [EC:7.1.1.6]	//	//	+	+	+	//	//	//	//	//
pfp, PFP; diphosphate-dependent phosphofructokinase [EC:2.7.1.90]	+	//	+	+	+	//	//	//	//	//
phhA, PAH; phenylalanine-4-hydroxylase [EC:1.14.16.1]	+	+	+	+	//	//	//	//	//	//
PIGM; GPI mannosyltransferase 1 subunit M [EC:2.4.1.-]	//	+	+	+	+	//	//	//	//	//
PMM; phosphomannomutase [EC:5.4.2.8]	+	//	+	+	+	//	//	//	//	//
prpB; methylisocitrate lyase [EC:4.1.3.30]	+	//	//	//	+	//	//	//	//	//
purA, ADSS; adenylosuccinate synthase [EC:6.3.4.4]	+	+	+	+	//	//	//	+	//	+
PYG, glgP; glycogen phosphorylase [EC:2.4.1.1]	+	+	+	+	+	+	+	+	+	+
QCR1, UQCRC1; ubiquinol-cytochrome c reductase core subunit 1	+	//	+	+	//	//	//	//	//	//
SCP2, SCPX; sterol carrier protein 2 [EC:2.3.1.176]	+	+	+	+	+	//	//	//	//	//
SDHA, SDH1; succinate dehydrogenase (ubiquinone) flavoprotein subunit [EC:1.3.5.1]	+	+	+	+	+	+	+	//	//	+
STT3; dolichyl-diphosphooligosaccharide---protein glycosyltransferase [EC:2.4.99.18]	//	+	+	+	+	//	//	//	//	//
sucC; succinyl-CoA synthetase beta subunit [EC:6.2.1.5]	+	//	//	+	+	//	//	//	//	//
TAT; tyrosine aminotransferase [EC:2.6.1.5]	//	//	//	//	//	+	//	+	+	//
USP; UDP-sugar pyrophosphorylase [EC:2.7.7.64]	+	+	+	+	//	//	//	//	//	//
yahK; alcohol dehydrogenase (NADP+) [EC:1.1.1.2]	+	+	+	//	+	//	//	//	//	//

## Sheet: FigureS1
Figure S1. Phylogenetic tree of the ciliates using RAxML and MyBayes methods based on alignment of 18S rRNA genes from 207 representative species. Nodes with no values have less than 50 % bootstrap support and less than 0.50 Bayesian Inference. The branch of oligotrichs is colored in red and the branch of choreotrichs is colored in blue. Nodes with 100% of bootstraps and posterior probability are…

## Sheet: FigureS2
Figure S2. Phylogenetic tree of the ciliates using RAxML and MyBayes methods based on alignment of 28S rRNA genes from 207 representative species. Nodes with no values have less than 50 % bootstrap support and less than 0.50 Bayesian Inference. The branch of oligotrichs is colored in red and the branch of choreotrichs is colored in blue. Nodes with 100% of bootstraps and posterior probability are…
